# Supplementary material for: The Appropriateness of Footwear in Diabetic Patients Observed during a Podiatric Examination: A Prospective Observational Study
Source: J Clin Med. 2024 Apr 20;13(8):2402. doi: 10.3390/jcm13082402 (PMC11051551; doi:10.3390/jcm13082402)
Supplement: Supplementary file 1 [file jcm-13-02402-s001.zip]

Archive with 1 entries (1 files):
- jcm-2905618-supplementary.pdf
